# Supplementary material for: Electrophysiological Screening to Assess Foot Drop Syndrome in Severe Acquired Brain Injury in Rehabilitative Settings
Source: Biomedicines. 2024 Apr 16;12(4):878. doi: 10.3390/biomedicines12040878 (PMC11048380; doi:10.3390/biomedicines12040878)
Supplement: Supplementary file 1 [file biomedicines-12-00878-s001.zip]

Archive with 1 entries (1 files):
- biomedicines-2934513-supplementary.pdf
